# Supplementary material for: Longitudinal molecular analysis of clinical and fecal Escherichia coli isolates at a Veterans Affairs Medical Center in Minnesota, USA, 2012–2019
Source: Front Microbiol. 2024 Jun 3;15:1409272. doi: 10.3389/fmicb.2024.1409272 (PMC11180817; doi:10.3389/fmicb.2024.1409272)
Supplement: Supplementary file 1 [file Table_2.XLSX]

## Sheet: Sheet1
Supplemental Table 1. Pulsotypes of clinical and fecal Escherichia coli ST131 isolates from veterans.
CLINICAL ISOLATES (MVAST collection)														FECAL ISOLATES (CVAST collection)
INITIAL EPISODES ONLY							INITIAL AND REPEAT EPISODES							INITIAL ISOLATES ONLY							INITIAL AND REPEAT ISOLATES
PFGE type	CipR/ H30+	CipR/ H30-	CipS/ H30+	CipS/ H30-	TOTAL	% of MVAST ST131s	PFGE type	CipR/ H30+	CipR/ H30-	CipS/ H30+	CipS/ H30-	TOTAL	% of MVAST ST131s	PFGE type	CipR/ H30+	CipR/ H30-	CipS/ H30+	CipS/ H30-	TOTAL	% of CVAST ST131s	PFGE type	CipR/ H30+	CipR/ H30-	CipS/ H30+	CipS/ H30-	TOTAL	% of CVAST ST131s
Any	588	15	26	184	813		Any	968	28	28	250	1274		Any	121	4	3	26	154		Any	748	6	11	85	850
968	171		3	3	177	0.217445	968	292		5	3	300	0.235479	968	21				21	0.136364	968	175				175	0.205882
800	54				54	0.0663391	800	90				90	0.0706436	1689	11				11	0.0714286	1689	76				76	0.0894118
1689	51				51	0.0626536	1689	90				90	0.0706436	1628	7				7	0.0454545	1628	67				67	0.0788235
1140	0			32	32	0.039312	1140	0			49	49	0.0384615	788	5				5	0.0324675	808	54				54	0.0635294
1459	0			22	22	0.027027	1459	0			36	36	0.0282575	800	5				5	0.0324675	800	46			1	47	0.0552941
812	19				19	0.0233415	1454	0	22		5	27	0.0211931	808	5				5	0.0324675	1067	31				31	0.0364706
1628	16				16	0.019656	788	26				26	0.0204082	1067	5				5	0.0324675	788	22				22	0.0258824
1067	15				15	0.0184275	1628	26				26	0.0204082	1794	2		1	1	4	0.025974	699	19				19	0.0223529
1464	0		13	1	14	0.017199	812	22				22	0.0172684	867	0			3	3	0.0194805	1069	19				19	0.0223529
788	13				13	0.0159705	945	20		1		21	0.0164835	969	3				3	0.0194805	1068	18				18	0.0211765
907	10			2	12	0.014742	1653	0			21	21	0.0164835	987	0			3	3	0.0194805	1210	12		6		18	0.0211765
808	11				11	0.0135135	1791	20				20	0.0156986	1068	3				3	0.0194805	942	17				17	0.02
1454	0	9		2	11	0.0135135	1794	19				19	0.0149137	1459	1			2	3	0.0194805	802	15				15	0.0176471
945	10				10	0.012285	806	18				18	0.0141287	1464	0		1	2	3	0.0194805	806	12				12	0.0141176
806	8				8	0.00982801	907	15			2	17	0.0133438	560	2				2	0.012987	1105	12				12	0.0141176
1794	8				8	0.00982801	808	15		1		16	0.0125589	699	2				2	0.012987	1419	11				11	0.0129412
1804	8				8	0.00982801	971	16			0	16	0.0125589	802	2				2	0.012987	1794	5		1	5	11	0.0129412
805	6				6	0.00737101	1067	16				16	0.0125589	806	2				2	0.012987	1937	10				10	0.0117647
842	0			6	6	0.00737101	1464	0		13	1	14	0.010989	842	0		1	1	2	0.012987	560	9				9	0.0105882
874	0	3		3	6	0.00737101	560	13				13	0.0102041	905	2				2	0.012987	867	0			9	9	0.0105882
987	0			6	6	0.00737101	805	12				12	0.00941915	942	2				2	0.012987	905	9				9	0.0105882
1690	0			6	6	0.00737101	1449	11			0	11	0.00863422	950	2				2	0.012987	987	0			9	9	0.0105882
560	5				5	0.00614251	1804	10				10	0.00784929	979	2				2	0.012987	1459	0			9	9	0.0105882
867	0			5	5	0.00614251	969	8				8	0.00627943	1210	2				2	0.012987	1535	9				9	0.0105882
950	5				5	0.00614251	1080	7				7	0.00549451	1642	2				2	0.012987	446	8				8	0.00941176
1069	5				5	0.00614251	842	0			6	6	0.00470958	1658	2				2	0.012987	655	8				8	0.00941176
1642	5				5	0.00614251	874	0	3		3	6	0.00470958	1795	2				2	0.012987	797	0			8	8	0.00941176
1653	0		1	4	5	0.00614251	987	0			6	6	0.00470958	2195	0	1		1	2	0.012987	1795	8				8	0.00941176
1859	0			5	5	0.00614251	1690	0			6	6	0.00470958	446	1				1	0.00649351	820	7				7	0.00823529
2444	5				5	0.00614251	1698	6				6	0.00470958	524	0			1	1	0.00649351	969	7				7	0.00823529
129	0			4	4	0.004914	1716	6				6	0.00470958	655	1				1	0.00649351	979	7				7	0.00823529
941	4				4	0.004914	524	5				5	0.00392465	678	1				1	0.00649351	1616	7				7	0.00823529
1465	4				4	0.004914	903	5				5	0.00392465	796	1				1	0.00649351	524	0			6	6	0.00705882
1647	4				4	0.004914	950	5				5	0.00392465	797	0			1	1	0.00649351	796	6				6	0.00705882
1698	4				4	0.004914	1069	5				5	0.00392465	805	1				1	0.00649351	1642	6				6	0.00705882
1722	4				4	0.004914	1081	5				5	0.00392465	812	1				1	0.00649351	2195	0	1	4	1	6	0.00705882
1796	4		0		4	0.004914	1527	5				5	0.00392465	820	1				1	0.00649351	950	5				5	0.00588235
2468	0	1		3	4	0.004914	1617	5				5	0.00392465	836	1				1	0.00649351	1604	0			5	5	0.00588235
416	3				3	0.0036855	1642	5				5	0.00392465	837	1				1	0.00649351	1964	0			5	5	0.00588235
524	3				3	0.0036855	1859	0			5	5	0.00392465	907	1				1	0.00649351	842	0		0	4	4	0.00470588
909	3				3	0.0036855	2453	0			5	5	0.00392465	915	0	1			1	0.00649351	907	4				4	0.00470588
969	3				3	0.0036855	2458	0			5	5	0.00392465	951	1				1	0.00649351	812	3				3	0.00352941
1153	3				3	0.0036855	2469	5				5	0.00392465	1069	1				1	0.00649351	1140	0	3		0	3	0.00352941
1227	0			3	3	0.0036855	129	0			4	4	0.00313972	1105	1				1	0.00649351	1464	0		0	3	3	0.00352941
1598	0			3	3	0.0036855	416	4				4	0.00313972	1140	0	1			1	0.00649351	1658	0			3	3	0.00352941
1641	1			2	3	0.0036855	837	4				4	0.00313972	1325	1				1	0.00649351	1722	3				3	0.00352941
1643	0			3	3	0.0036855	838	4				4	0.00313972	1419	1				1	0.00649351	1875	0			3	3	0.00352941
1682	3				3	0.0036855	867	0			4	4	0.00313972	1535	1				1	0.00649351	1877	0			3	3	0.00352941
1691	3				3	0.0036855	941	4				4	0.00313972	1538	1				1	0.00649351	1966	0			3	3	0.00352941
1700	3				3	0.0036855	1465	4				4	0.00313972	1604	0			1	1	0.00649351	2204	0			3	3	0.00352941
2429	3		0		3	0.0036855	1647	4				4	0.00313972	1616	1				1	0.00649351	915	2	0			2	0.00235294
2453	0			3	3	0.0036855	1676	4				4	0.00313972	1619	1				1	0.00649351	951	1	1			2	0.00235294
2458	0			3	3	0.0036855	1682	4				4	0.00313972	1625	1				1	0.00649351	1653	0			2	2	0.00235294
2459	0			3	3	0.0036855	1700	3		1		4	0.00313972	1629	0			1	1	0.00649351	1792	2				2	0.00235294
596	2				2	0.002457	1722	4				4	0.00313972	1644	0			1	1	0.00649351	1897	2				2	0.00235294
798	1		1		2	0.002457	1796	4				4	0.00313972	1653	0			1	1	0.00649351	678	1				1	0.00117647
802	2				2	0.002457	2444	4				4	0.00313972	1665	1				1	0.00649351	805	1				1	0.00117647
820	2				2	0.002457	2450	0			4	4	0.00313972	1691	1				1	0.00649351	836	1				1	0.00117647
837	2				2	0.002457	2468	0	1		3	4	0.00313972	1695	0			1	1	0.00649351	837	1				1	0.00117647
892	0			2	2	0.002457	909	3				3	0.00235479	1722	1				1	0.00649351	1325	1				1	0.00117647
903	2				2	0.002457	915	0			3	3	0.00235479	1791	1				1	0.00649351	1538	1				1	0.00117647
917	2				2	0.002457	917	3				3	0.00235479	1792	1				1	0.00649351	1619	1				1	0.00117647
919	1	1			2	0.002457	1153	3				3	0.00235479	1875	0			1	1	0.00649351	1625	1				1	0.00117647
956	2				2	0.002457	1225	0			3	3	0.00235479	1877	0			1	1	0.00649351	1629	0			1	1	0.00117647
957	0			2	2	0.002457	1227	0			3	3	0.00235479	1897	1				1	0.00649351	1644	0			1	1	0.00117647
1028	0			2	2	0.002457	1228	0			3	3	0.00235479	1904	1				1	0.00649351	1665	1				1	0.00117647
1065	1			1	2	0.002457	1598	0			3	3	0.00235479	1937	1				1	0.00649351	1691	1				1	0.00117647
1080	2				2	0.002457	1641	1			2	3	0.00235479	1964	0			1	1	0.00649351	1695	1			0	1	0.00117647
1201	0			2	2	0.002457	1643	0			3	3	0.00235479	1966	0			1	1	0.00649351	1791	1				1	0.00117647
1325	0			2	2	0.002457	1663	0			3	3	0.00235479	1969	0	1			1	0.00649351	1904	1				1	0.00117647
1449	2			0	2	0.002457	1691	3				3	0.00235479	2035	0			1	1	0.00649351	1969	0	1			1	0.00117647
1451	2				2	0.002457	1695	0			3	3	0.00235479	2204	0			1	1	0.00649351	2035	0			1	1	0.00117647
1452	0			2	2	0.002457	1873	3				3	0.00235479	2382	1				1	0.00649351	2382	1				1	0.00117647
1527	2				2	0.002457	2429	3		0		3	0.00235479
1538	0			2	2	0.002457	2434	3				3	0.00235479
1644	2				2	0.002457	2459	0			3	3	0.00235479
1646	2				2	0.002457	596	2				2	0.00156986
1671	2				2	0.002457	798	1		1		2	0.00156986
1672	2				2	0.002457	802	2				2	0.00156986
1683	0			2	2	0.002457	820	2				2	0.00156986
1687	0			2	2	0.002457	892	0			2	2	0.00156986
1695	0			2	2	0.002457	919	2				2	0.00156986
1716	2				2	0.002457	942	2				2	0.00156986
1726	2			0	2	0.002457	956	2				2	0.00156986
1791	2				2	0.002457	957	0			2	2	0.00156986
1797	0			2	2	0.002457	982	2				2	0.00156986
1875	0			2	2	0.002457	1028	0			2	2	0.00156986
2443	1		1		2	0.002457	1065	1			1	2	0.00156986
2445	2				2	0.002457	1201	0			2	2	0.00156986
2455	0			2	2	0.002457	1325	0			2	2	0.00156986
446	1				1	0.0012285	1451	2				2	0.00156986
655	1				1	0.0012285	1452	0			2	2	0.00156986
797	1				1	0.0012285	1523	2				2	0.00156986
838	1				1	0.0012285	1538	0			2	2	0.00156986
840	1				1	0.0012285	1644	2			0	2	0.00156986
890	1			0	1	0.0012285	1646	2				2	0.00156986
908	0			1	1	0.0012285	1648	2				2	0.00156986
911	1				1	0.0012285	1671	2				2	0.00156986
913	1				1	0.0012285	1672	2				2	0.00156986
915	0			1	1	0.0012285	1679	2				2	0.00156986
942	1				1	0.0012285	1683	0			2	2	0.00156986
943	1				1	0.0012285	1687	0			2	2	0.00156986
946	1				1	0.0012285	1726	2				2	0.00156986
951	0			1	1	0.0012285	1797	0			2	2	0.00156986
955	1				1	0.0012285	1904	2				2	0.00156986
971	1			0	1	0.0012285	2443	1	1			2	0.00156986
975	1				1	0.0012285	2445	2				2	0.00156986
979	1				1	0.0012285	2455	0			2	2	0.00156986
982	1				1	0.0012285	2461	0			2	2	0.00156986
985	1				1	0.0012285	2467	0		1	1	2	0.00156986
1081	1				1	0.0012285	446	1				1	0.000784929
1169	1				1	0.0012285	655	1				1	0.000784929
1184	1				1	0.0012285	797	1				1	0.000784929
1210	0	0		1	1	0.0012285	840	1				1	0.000784929
1225	0			1	1	0.0012285	890	1				1	0.000784929
1228	0			1	1	0.0012285	908	0			1	1	0.000784929
1233	1				1	0.0012285	911	1				1	0.000784929
1319	0			1	1	0.0012285	913	1				1	0.000784929
1448	1				1	0.0012285	943	1				1	0.000784929
1450	0			1	1	0.0012285	946	1				1	0.000784929
1460	1				1	0.0012285	951	0			1	1	0.000784929
1466	0			1	1	0.0012285	955	1				1	0.000784929
1491	1				1	0.0012285	975	1				1	0.000784929
1503	1				1	0.0012285	979	1				1	0.000784929
1523	1				1	0.0012285	985	1				1	0.000784929
1571	1				1	0.0012285	1169	1				1	0.000784929
1614	1				1	0.0012285	1184	1				1	0.000784929
1617	1				1	0.0012285	1210	0			1	1	0.000784929
1630	1				1	0.0012285	1233	1				1	0.000784929
1648	1				1	0.0012285	1319	0			1	1	0.000784929
1663	0			1	1	0.0012285	1448	1				1	0.000784929
1664	1				1	0.0012285	1450	0			1	1	0.000784929
1669	1				1	0.0012285	1460	1				1	0.000784929
1673	0		1		1	0.0012285	1466	0			1	1	0.000784929
1674	1				1	0.0012285	1491	1				1	0.000784929
1675	0			1	1	0.0012285	1503	1				1	0.000784929
1676	1				1	0.0012285	1571	1				1	0.000784929
1679	1				1	0.0012285	1614	1				1	0.000784929
1680	1				1	0.0012285	1630	1				1	0.000784929
1694	1				1	0.0012285	1664	1				1	0.000784929
1723	1				1	0.0012285	1669	1				1	0.000784929
1740	0			1	1	0.0012285	1673	0		1		1	0.000784929
1792	1				1	0.0012285	1674	1				1	0.000784929
1802	1				1	0.0012285	1675	0			1	1	0.000784929
1805	1				1	0.0012285	1680	1				1	0.000784929
1872	0			1	1	0.0012285	1694	1				1	0.000784929
1873	1				1	0.0012285	1723	1				1	0.000784929
1904	1				1	0.0012285	1740	0			1	1	0.000784929
1927	0			1	1	0.0012285	1792	1				1	0.000784929
1929	1				1	0.0012285	1802	1				1	0.000784929
1969	0	1			1	0.0012285	1805	1				1	0.000784929
2067	1				1	0.0012285	1872	0			1	1	0.000784929
2195	1				1	0.0012285	1875	0			1	1	0.000784929
2293	1				1	0.0012285	1927	0			1	1	0.000784929
2385	0			1	1	0.0012285	1929	1				1	0.000784929
2395	0			1	1	0.0012285	1969	0	1			1	0.000784929
2396	0			1	1	0.0012285	2067	1				1	0.000784929
2398	0		1		1	0.0012285	2195	1				1	0.000784929
2400	1				1	0.0012285	2293	1				1	0.000784929
2430	1				1	0.0012285	2385	0			1	1	0.000784929
2431	1				1	0.0012285	2395	0			1	1	0.000784929
2432	1				1	0.0012285	2396	0			1	1	0.000784929
2433	1				1	0.0012285	2398	0		1		1	0.000784929
2434	1				1	0.0012285	2400	1				1	0.000784929
2435	1				1	0.0012285	2430	1				1	0.000784929
2437	1				1	0.0012285	2431	1				1	0.000784929
2438	0		1		1	0.0012285	2432	1				1	0.000784929
2439	0		1		1	0.0012285	2433	1				1	0.000784929
2441	1				1	0.0012285	2435	1				1	0.000784929
2442	0			1	1	0.0012285	2437	1				1	0.000784929
2446	1				1	0.0012285	2438	0		1		1	0.000784929
2447	1				1	0.0012285	2439	1	0			1	0.000784929
2449	0			1	1	0.0012285	2441	1				1	0.000784929
2450	0			1	1	0.0012285	2442	0			1	1	0.000784929
2451	1				1	0.0012285	2446	1				1	0.000784929
2452	0		1		1	0.0012285	2447	1				1	0.000784929
2454	0			1	1	0.0012285	2449	1				1	0.000784929
2456	0			1	1	0.0012285	2451	1				1	0.000784929
2457	0			1	1	0.0012285	2452	0		1		1	0.000784929
2461	0			1	1	0.0012285	2454	0			1	1	0.000784929
2462	0			1	1	0.0012285	2456	0			1	1	0.000784929
2463	0			1	1	0.0012285	2457	0			1	1	0.000784929
2464	0			1	1	0.0012285	2462	0			1	1	0.000784929
2465	0			1	1	0.0012285	2463	0			1	1	0.000784929
2466	1				1	0.0012285	2464	0			1	1	0.000784929
2467	0		1		1	0.0012285	2465	0			1	1	0.000784929
2469	1				1	0.0012285	2466	1				1	0.000784929
2470	0			1	1	0.0012285	2470	0			1	1	0.000784929
2471	1				1	0.0012285	2471	1				1	0.000784929
2472	0			1	1	0.0012285	2472	0			1	1	0.000784929
2473	0			1	1	0.0012285	2473	0			1	1	0.000784929
2474	0			1	1	0.0012285	2474	0			1	1	0.000784929
2475	1				1	0.0012285	2475	1				1	0.000784929
2476	0			1	1	0.0012285	2476	0			1	1	0.000784929
2477	1				1	0.0012285	2477	1				1	0.000784929
2478	1				1	0.0012285	2478	1				1	0.000784929
2479	1				1	0.0012285	2479	1				1	0.000784929
2491	1				1	0.0012285	2491	1				1	0.000784929
2505	0		1		1	0.0012285	2505	0		1		1	0.000784929
2507	1				1	0.0012285	2507	1				1	0.000784929
Comments:
1. PFGE types represented by ≥ 2 isolates (clinical and fecal collections combined) are color coded using unique (non-gray) colors. PFGE types represented by a single isolate are colored gray.
2. MVAST (clinical isolates), Minneapolis VA ST131 study. CVAST (fecal isolates), Colonization VA ST131 study.
3. Table includes only ST131 isolates. Some MVAST isolates predated the present study period, so are not reflected in the totals shown in the manuscript.
